# Supplementary material for: Silicon-Doped Carbon Dots Crosslinked Carboxymethyl Cellulose Gel: Detection and Adsorption of Fe3+
Source: Gels. 2024 Apr 23;10(5):285. doi: 10.3390/gels10050285 (PMC11120848; doi:10.3390/gels10050285)
Supplement: Supplementary file 1 [file gels-10-00285-s001.zip]

Archive with 1 entries (1 files):
- gels-2975399-supplementary.pdf
